# Supplementary material for: Cold-Inducible RNA Binding Protein Impedes Breast Tumor Growth in the PyMT Murine Model for Breast Cancer
Source: Biomedicines. 2024 Feb 1;12(2):340. doi: 10.3390/biomedicines12020340 (PMC10886683; doi:10.3390/biomedicines12020340)
Supplement: Supplementary file 1 [file biomedicines-12-00340-s001.zip]

Archive with 1 entries (1 files):
- biomedicines-2800627-supplementary.pdf
